# Supplementary material for: Stress contingent changes in Hog1 pathway architecture and regulation in Candida albicans
Source: PLoS Pathog. 2024 Dec 23;20(12):e1012314. doi: 10.1371/journal.ppat.1012314 (PMC11706498; doi:10.1371/journal.ppat.1012314)
Supplement: S1 Table — The indicated blots were quantified using Image J (Version 1.54) and raw values shown. Levels of Hog1 phosphorylation in each strain were calculated relative to the level of Hog1 phosphorylation in Wt cells before stress. (XLSX) [file ppat.1012314.s001.xlsx]

## Sheet: Fig 2A 0.3M NaCl
	0.3M
		Hog1 (P)	raw values	all vs wt time 0h	stress vs unstressed t0		Hog1	raw values	all vs wt time 0h	stress vs unstressed t0
			area					area
	wt	0	54.121	1	1	wt	0	3727.74	1	1
		5	7949.15	146.877	146.877		5	5498.33	1.47498	1.47498
		10	7774.15	143.644	143.644		10	5998.9	1.60926	1.60926
		20	163.021	3.01216	3.01216		20	5868.23	1.5742	1.5742
	ypd	0	3935.96	72.7252	1	ypd	0	6302.1	1.6906	1
		5	4815.96	88.9851	1.22358		5	5391.81	1.4464	0.855557
		10	3975.82	73.4617	1.01013		10	4227.33	1.13402	0.67078
		20	5328.15	98.4489	1.35371		20	4314.98	1.15753	0.684689
					Hog-P/Hog1levels (all vs wt t=o)	Hog-P/Hog1levels (stress vs unstressed)
			wt	0	1	1
				5	99.5796	99.5796
				10	89.2609	89.2609
				20	1.91345	1.91345
			ypd	0	43.0175	1
				5	61.5217	1.43015
				10	64.78	1.5059
				20	85.0506	1.97712

## Sheet: Fig 2A H2O2
	H2O2
		Hog1 (P)	raw values	all vs wt time 0h	stress vs unstressed t0		Hog1	raw values	all vs wt time 0h	stress vs unstressed t0
			area					area
	wt	0	4.121	1	1	wt	0	4236.23	1	1
		5	12162.8	2951.42	2951.42		5	7634.12	1.80211	1.80211
		10	9805.37	2379.37	2379.37		10	6246.25	1.47448	1.47448
		20	10670.9	2589.38	2589.38		20	7048.49	1.66386	1.66386
	ypd	0	5220.71	1266.86	1	ypd	0	4543.47	1.07253	1
		5	18490.3	4486.84	3.54171		5	7283.73	1.71939	1.60312
		10	19267.1	4675.35	3.69052		10	6002.2	1.41687	1.32106
		20	14120	3426.35	2.70461		20	6107.71	1.44178	1.34428
				Hog-P/Hog1levels (all vs wt t=o)	Hog-P/Hog1levels (stress vs unstressed)
		wt	0	1	1
			5	1637.76	1637.76
			10	1613.69	1613.69
			20	1556.25	1556.25
		ypd	0	1181.19	1
			5	2609.55	2.20926
			10	3299.76	2.7936
			20	2376.47	2.01194

## Sheet: Fig 2A 1M NaCl
	1M
		Hog1 (P)	raw values	all vs wt time 0h	stress vs unstressed t0		Hog1	raw values	all vs wt time 0h	stress vs unstressed t0
			area					area
	wt	0	41.536	1	1	wt	0	4585.52	1	1
		5	10951.4	263.66	263.66		5	6951.98	1.51607	1.51607
		10	9961.51	239.828	239.828		10	7244.69	1.57991	1.57991
		20	9688.32	233.251	233.251		20	5864.1	1.27883	1.27883
	ypd	0	3888.74	93.6234	1	ypd	0	5785.91	1.26178	1
		5	7473.23	179.922	1.92176		5	5536.26	1.20733	0.956851
		10	7278.69	175.238	1.87173		10	5006.91	1.0919	0.865363
		20	4179.08	100.614	1.07466		20	3341.08	0.728616	0.577451
				Hog-P/Hog1levels (all vs wt t=o)	Hog-P/Hog1levels (stress vs unstressed)
		wt	0	1	1
			5	173.91	173.91
			10	151.799	151.799
			20	182.394	182.394
		ypd	0	74.1995	1
			5	149.024	2.00842
			10	160.49	2.16295
			20	138.088	1.86104

## Sheet: Fig 2B
			area
		SSK1	raw values	all vs wt time 0h	stress vs unstressed t0		Hog1	raw values	all vs wt time 0h	stress vs unstressed t0
	control		6266.68					5639.25
	wt	0	9693.05	1	1	wt	0	7534.46	1	1
		5	15578.9	1.60722	1.60722		5	6935.97	0.920567	0.920567
		10	12078.2	1.24607	1.24607		10	9970.17	1.32328	1.32328
		20	8678.21	0.895302	0.895302		20	9938.48	1.31907	1.31907
	ypd	0	8627.79	0.890101	1	ypd	0	12280.1	1.62986	1
		5	7407.02	0.764157	0.858506		5	9370.63	1.2437	0.763072
		10	6168.92	0.636428	0.715006		10	9884.41	1.31189	0.80491
		20	7176.87	0.740414	0.831832		20	8839.22	1.17317	0.719798
				Ssk1/Hog1levels (all vs wt t=o)	Ssk1/Hog1levels (stress vs unstressed)		Ssk1/Hog1
				1	1		1.2865
				1.7459	1.7459		2.2461
				0.941655	0.941655		1.21143
				0.678737	0.678737		0.873193
				0.54612	1		0.702581
				0.614421	1.12507		0.79045
				0.485121	0.888305		0.624107
				0.631122	1.15565		0.811935

## Sheet: Fig 5B NaCl
NaCl
	Hog1 (P)	raw values	all vs wt time 0h	stress vs unstressed t0		Hog1	raw values	all vs wt time 0h	stress vs unstressed t0
		area					area
wt	0	189.799	1	1	wt	0	4432.81	1	1
	10	6491.2	34.2004	34.2004		5	5314.08	1.19881	1.19881
	20	6254.79	32.9548	32.9548		10	4269.91	0.963252	0.963252
ptp23	0	682.406	3.59541	1		20	4096.86	0.924213	0.924213
	10	5670.2	29.8748	8.30914	ptp23	0	3840.1	0.866291	1
	20	4162.91	21.9333	6.10034		5	3391.96	0.765194	0.8833
			Hog-P/Hog1levels (all vs wt t=o)	Hog-P/Hog1levels (stress vs unstressed)		Hog1P/Hog1
			1	1		0.0428168
			28.5287	28.5287		1.22151
			34.2121	34.2121		1.46485
			3.89024	1.082		0.166568
			34.4859	8.30914		1.47658
			28.6637	6.90632		1.22729

## Sheet: Fig 5B H2O2
H2O2						H2O2
	Hog1 (P)	raw values	all vs wt time 0h	stress vs unstressed t0		Hog1	raw values	all vs wt time 0h	stress vs unstressed t0
		area					area
wt	0	148.192	1	1	wt	0	1958.82	1	1
	5	5981.62	40.364	40.364		5	3431.7	1.75192	1.75192
	10	6485.86	43.7666	43.7666		10	3440.16	1.75624	1.75624
	20	5377.38	36.2865	36.2865		20	3266.58	1.66762	1.66762
ptp23	0	1942.82	13.1102	1	ptp23	0	2379.46	1.21474	1
	5	5592.33	37.737	2.87846		5	3034.28	1.54904	1.2752
	10	4017.43	27.1096	2.06783		10	2861.11	1.46063	1.20242
	20	3537.26	23.8694	1.82068		20	3388.18	1.72971	1.42393
			Hog-P/Hog1levels (all vs wt t=o)	Hog-P/Hog1levels (stress vs unstressed)		Hog1P/Hog1
			1	1		0.0756537
			23.0398	23.0398		1.74305
			24.9206	24.9206		1.88534
			21.7594	21.7594		1.64618
			10.7926	1		0.816498
			24.3616	2.25726		1.84305
			18.5602	1.71972		1.40415
			13.7997	1.27863		1.044
